# Supplementary material for: X-ray directional dark-field imaging using Unified Modulated Pattern Analysis
Source: PLoS One. 2022 Aug 29;17(8):e0273315. doi: 10.1371/journal.pone.0273315 (PMC9423625; doi:10.1371/journal.pone.0273315)
Supplement: S1 File — Code available at: https://github.com/optimato/UMPA_directional_dark_field DOI:10.5281/zenodo.6981376. (TXT) [file pone.0273315.s001.txt]

S1 Directional Dark Field Code Code available at: https://github.com/optimato/UMPA_directional_dark_field DOI:10.5281/zenodo.6981376
