# Supplementary material for: X-ray directional dark-field imaging using Unified Modulated Pattern Analysis
Source: PLoS One. 2022 Aug 29;17(8):e0273315. doi: 10.1371/journal.pone.0273315 (PMC9423625; doi:10.1371/journal.pone.0273315)
Supplement: S3 File — A copy of the data taken at ID19 Beamline of ESRF Synchrotron is available at DOI:10.15151/ESRF-DC-745664887. (TXT) [file pone.0273315.s003.txt]

S3 Experimental Data. A copy of the data taken at ID19 Beamline of ESRF Synchrotron is available at DOI:10.15151/ESRF-DC-745664887
